# Supplementary material for: Silencing of ATP Synthase β Impairs Egg Development in the Leafhopper Scaphoideus titanus, Vector of the Phytoplasma Associated with Grapevine Flavescence Dorée
Source: Int J Mol Sci. 2022 Jan 11;23(2):765. doi: 10.3390/ijms23020765 (PMC8775575; doi:10.3390/ijms23020765)
Supplement: Supplementary file 1 [file ijms-23-00765-s001.zip]

Archive with 1 entries (1 files):
- ijms-1526715-supplementary.pdf
